# Supplementary material for: Functional analysis of genes enriched in male reproductive organs: validation via fertility assessment of 14 knockout mouse lines
Source: Front Cell Dev Biol. 2026 May 28;14:1851315. doi: 10.3389/fcell.2026.1851315 (PMC13253961; doi:10.3389/fcell.2026.1851315)
Supplement: Supplementary file 1 [file DataSheet1.zip]

Archive with 3 entries (3 files):
- Supplementary figures and tables 1, 2.PDF
- Supplementary table 3.XLSX
- Supplementary table 4.XLSX
