# Supplementary material for: Functional analysis of genes enriched in male reproductive organs: validation via fertility assessment of 14 knockout mouse lines
Source: Front Cell Dev Biol. 2026 May 28;14:1851315. doi: 10.3389/fcell.2026.1851315 (PMC13253961; doi:10.3389/fcell.2026.1851315)
Supplement: Supplementary file 1 [file DataSheet1.zip › Supplementary table 3.XLSX]

## Sheet: Sheet1
	Supplemental Table 3. genome editing information
	Gene symbol	Guide RNAs	Embryo transfer efficiency	CRISPR/Cas9 efficiency	CRISPR/Cas9 derivered gene deletion sequence (intron, EXON)	deleted length (bp)
	AY761185	up: TTTCTTCCCCGACCACTGAG	17/63 (27.0%)	8/17 (47.0%)	5' end: gagaggtaaatattcaagcagatgg	-1441
		down: TCATATCAACGATGAGCAGG			3' end: ttttagcagtcatatcaacgatgag
	Cimip2c	up: CACCATGGCCTTCCGTAGCG	9/28 (32.1%)	3/9 (33.3%)	5' end: GCGCGGGCACACTAATGACCGAATT	-17,870
		down: AGGCTCTGAACTCGAAGTAA			3' end: AAGAGCGCCAAAGGCGGGACCTTTA
	Cpsf4l	up: GCACGAGCAGGGTGAGAAGC	21/60 (35%)	12/21 (57.1%)	5' end: ACGAGCAGGGTGAGAAGCTGGTGGT	-7,942
		down: CGCTTCAGACTAGGTTTTGA			3' end: AGCCATCAAAACCTAGTCTGAAGCG
	Defb25	up: GTCAGTATTGACCATCGCAT	16/73 (21.9%)	14/16 (87.5%)	5' end : agtcctatcagcgtaggcactggag	-1,409
		down: GGGTGAACTCGAAGATGTGG			3' end: atgccggagagagtgggcttaatga
	Gstt4	up: CCTCATAAGTACATCAAGGT	11/64 (17.2%)	3/11 (27.3%)	5' end : atcaaggtagggaagttccAGAATG	-7,536
		down: GCTCAAAAGGCAAAGACGGC			3' end: TTCGTTCTACAGGGGCCAGCCGTCT
	Pom121l12	up: CCTAGACCTTCGGTGCCTGG	21/120 (17.5%)	12/19 (63.2%)	5' end: AGGCACCGAAGGTCTAGGCCTTGGC	-671
		down: TGTGACCCCTGTCGACCCCC			3' end: CCTCCTGTGACCCCTGTCGACCCCC
	Pom121l2	up: AGAGGGGCCTAGCGGGTCGG	29/111 (26.1%)	10/29 (34.5%)	5' end: ACCAATGCGCATCCAGGTCCAAGGC	-3,331
		down: AGCACTTGATGACGTACTGG			3' end: tcttccaagaaggtaaaccaccagt
	prss42, prss43, prss44 (Triple KO)	up: GAGAGTCACGGGTGTCGCTC	22/85 (25.9%)	2/22 (9.1%)	5' end: tcacgggtgtcgctcaggccactgt	-32,202
		down: TGTCAGATTCGCAGACAAGG			3' end: ttaaaagaagctaggcctgggagag
	Satl1	up: CAACCAGGCACTTATCAATC	12/56 (21.4%)	5/12 (41.7%)	5' end: ATCAGGTATGACACAACCAAGTGTA	-22,186
		down: TGAGTACTATACTCGCCTAG			3' end: GATTCTGTTGAGTACTATACTCGCC
					insertion: t
	Tas2r119	up: CTTCCACATGATCAAGTCGA	21/100 (21%)	16/20(80%)	5' end: tatgtatcatttaaagaagtcattg	-856
		down: TAAGACAATCGAGTGTAAGG			3' end: TTGGTATGTACCCCTCCTTACACTC
	Tmem144	up: ATTTAACACCTTAACTGGCT	NA	2/15 (13.3%)	5' end: TGGCTGGGCAAGCTCAAGgtaacaca	-19,945
		down: GCTGCGCAAGCTAACACTAC			3' end: CCTCTGCTGCGCAAGCTAACACTAC
	Ttll8	up: AGATGACTTCCGGCGCACGG	17/71 (23.9%)	6/17 (35.3%)	5' end: CGGTGGCTGCCAGCATCCTCAAGTG	-18,332
		down: TCCAAGAACGACCGTGCGGC			3' end: ATCAGGCCTCCAAGAACGACCGTGC
	Wdr27	up: GAGGCCTCATTAAGTTACGA	14/50 (28%)	6/14 (42.9%)	5' end: cttaatgaggcctcccttcacatgc	-13,916
		down: TATTTCTATTACGCTCACAG			3' end: tgatcttactcctctgtgagcgtaa
	Wdr95	up: ATCAGAGGAAATCGGAAGCG	12/50 (24%)	1/12 (8.3%)	5' end: gcgtggaatctagcaaacgatgata	-25,302
		down: AGGCAAGCTCGTGGCACCGG			3' end: atcagaggaaatcggaagcgtggaa
