# Supplementary material for: Functional analysis of genes enriched in male reproductive organs: validation via fertility assessment of 14 knockout mouse lines
Source: Front Cell Dev Biol. 2026 May 28;14:1851315. doi: 10.3389/fcell.2026.1851315 (PMC13253961; doi:10.3389/fcell.2026.1851315)
Supplement: Supplementary file 1 [file DataSheet1.zip › Supplementary table 4.XLSX]

## Sheet: Sheet1
	Supplemental table 4. genotyping information
	Gene symbol	Primer set for WT	Annealing condition	Elongation condition	Amplified DNA products (bp)	Primer set for KO	Annealing condition	Elongation condition	Amplified DNA products (bp)	DNA polymerase
	AY761185	Fw: CCAGCCATGAAGACACTCGT	58 oC	72 oC	215	Fw: GTTCCCAGGAGTGAAGAGGC	58 oC	72 oC	392	EmeraldAmp MAX PCR Master Mix
		Rv: TCAGGAGACACCAAGCACAC	30 S	30 S		Rv: AGACAGAGAAGTAGCTAGAGCAGA	30 S	30 S		(Takara Bio, Shiga, Japan))
	Cimip2c	Fw: ​ATTAGTCACTGGATATTAGG	60 oC	72 oC	705	Fw: GATATGAACACCTAAACTGG	60 oC	72 oC	585	KOD FX Neo
		Rv: AAAGTTAGTGAGCTCAGTGG	30 S	30 S		Rv: GTTATACTAGTGAAAGCAGG	30 S	30 S		(TOYOBO, Osaka, Japan)
	Cpsf4l	Fw: ACAAGGAATGCCTGTTCCTG	60 oC	72 oC	913	Fw: TGAGCCATCTCTCCAGCTCT	60 oC	72 oC	641	KOD FX Neo
		Rv: GCAGAAGCCGGTGAAGTAGT	30 S	60 S		Rv: CAAGCATGGGATGTTGACTG	30 S	60 S
	Defb25	Fw: CCTATCAGCGTAGGCACTGG	58 oC	72 oC	597	Fw: CAGCCTGGGTCTCTTCACAG	58 oC	72 oC	919	EmeraldAmp MAX PCR Master Mix
		Rv: ATTGCGGGAAGAAGTCAGGG	30 S	60 S		Rv: CACTCCCAACTCACCATCCC	30 S	60 S
	Gstt4	Fw: CATGGGCTTCAGAGGACATT	60 oC	72 oC	690	Fw: CATGGGCTTCAGAGGACATT	60 oC	72 oC	666	KOD FX Neo
		Rv: CCTTCGACCCTCAGACACAT	30 S	30 S		Rv: AACCTGAGGCTTCCCATTTT	30 S	30 S
	Pom121l12	Fw: GGTGCACCTGGTGTAAGTGA	58 oC	72 oC	1745	Fw: GGTGCACCTGGTGTAAGTGA	58 oC	72 oC	1074	EmeraldAmp MAX PCR Master Mix
		Rv: GTTGCTGCTGCCAAGTAACC	30 S	120 s		Rv: GTTGCTGCTGCCAAGTAACC	30 s	60 s
	Pom121l2	Fw: TGTGGCCAGCATACATACCC	58 oC	72 oC	418	Fw: CAATGCCCTATAGCCTGCCT	58 oC	72 oC	1075	EmeraldAmp MAX PCR Master Mix
		Rv: AGACGACCGACTGAGAGACA	30 S	30 S		Rv: CTGTACTTGGGCATTTGCGG	30 S	60 S
	Prss42, Prss43, Prss44 (Triple KO)	Fw: TGGCTAACGAGGCAACACAT (Prss42)	58 oC	72 oC	366	Fw: CTCTCCATCCTCCCAGGTCA	58 oC	72 oC	1261	EmeraldAmp MAX PCR Master Mix
		Rv: GCTTCTCTTCTGTGCCCCTT	30 S	30 S		Rv: CTGAGAGGACAGGGACTCCA	30 S	90 S
		Fw: GTCAAAGGGCCACCTAGTCG (Prss43)	58 oC	72 oC	307
		Rv: ATATATGCAGTGGGCCGCAG	30 S	30 S
		Fw: TCTTCCCGTCAGATGTCCCT (Prss44)	58 oC	72 oC	643
		Rv: CGAAGCCCGACTCAGTTCTT	30 S	60 S
	Satl1	Fw: ATGGCAAACAGGTCCTAGCC	60 oC	72 oC	935	Fw: TCTGCAACAATGCTGGGGTA	60 oC	72 oC	564	KOD Hot Start DNA Polymerase
		Rv: CTGGGCAATCTTCAGGCTCA	30 S	60 S		Rv: GATGCCAGCCTTCCTCACAG	30 S	30 S		(TOYOBO, Osaka, Japan)
	Tas2r119	Fw: CAAGGCATGAAGGTGGTCCT	58 oC	72 oC	1328	Fw: CAAGGCATGAAGGTGGTCCT	58 oC	72 oC	472	EmeraldAmp MAX PCR Master Mix
		Rv: CAGGCTTCTGAGCAGGATGT	30 S	90 S		Rv: CAGGCTTCTGAGCAGGATGT	30 S	30 S
	Tmem144	Fw: AATGCCAGCTCCTGTTCTAT	60 oC	72 oC	572	Fw: GAACCCTCAAGAGCGTAAGG	60 oC	72 oC	448	KOD FX Neo
		Rv: TTCCAGATATTACCGCAAGG	30 S	30 S		Rv: CGATATGCCTTTGAGCCACC	30 S	30 S
	Ttll8	Fw: ACCACGTAGAAGCCCGTAAG	60 oC	72 oC	211	Fw: GTGCGTGAGCAACAAATGGG	60 oC	72 oC	642	KOD Hot Start DNA Polymerase
		Rv: TTGCCGATGTCACAGTTTCG	30 S	30 S		Rv: TTGGCCAACATTACACCGCA	30 S	60 S
	Wdr27	Fw: GTGAGCGAATTGCGTATGCC	58 oC	72 oC	310	Fw: GCTCCAAGGACCCTTCTCAC	58 oC	72 oC	449	EmeraldAmp MAX PCR Master Mix
		Rv: CTTGAACTCGGAACAGCCTCT	30 S	30 S		Rv: TCATTTGCAAGCAACCCTGC	30 S	30 S
	Wdr95	Fw: CATGGGCACAAGGAGGACAT	58 oC	72 oC	491	Fw: TCACAGAGTTCGCAGTTTCG	58 oC	72 oC	878	EmeraldAmp MAX PCR Master Mix
		Rv: AGGGTGGAAGATGCACATGG	30 S	30 S		Rv: TCAACTCTAATTGCTTCAGG	30 S	60 S
